# Supplementary material for: Chemical Profiles of Two Pheromone Glands Are Differentially Regulated by Distinct Mating Factors in Honey Bee Queens (Apis mellifera L.)
Source: PLoS One. 2013 Nov 13;8(11):e78637. doi: 10.1371/journal.pone.0078637 (PMC3827242; doi:10.1371/journal.pone.0078637)
Supplement: Table S1 — Quantities of individual hydrocarbons and esters found in the Dufour's glands of the queens exposed to CO2 and CO2+ physical manipulation. (XLSX) [file pone.0078637.s003.xlsx]

## Sheet: Table S1
Table S1: Quantities of individual hydrocarbons and esters found in the Dufour's glands of the queens exposed to CO2 and CO2+physical manipulation.
	Virg			CO2			CPM			ANOVA results
Compound	mean	se	sem	mean	se	sem	mean	se	sem	df	F	P value
Hydrocarbons
Henicosane	31.6479	7.9182	8.0674	26.5128	5.599	5.2456	29.6168	5.3384	5.5858	2	0.1598	0.8532
Docosane	12.0945	2.9716	3.1405	10.6754	2.1013	2.1075	12.0628	2.0035	1.9506	2	0.1361	0.8734
Tricosene	72.262	20.006	22.549	65.2529	14.147	15.51	66.7596	13.488	11.366	2	0.042	0.9589
Tricosane	937.141	207.45	232.46	721.655	146.69	156.26	907.128	139.87	123.25	2	0.5501	0.5843
Tetracosane	18.5856	3.3824	3.4133	13.6695	2.3917	1.9802	17.8753	2.2804	2.5757	2	1.0697	0.3596
Pentacosene	205.471	50.966	52.806	170.88	36.038	39.334	183.284	34.361	30.703	2	0.1537	0.8584
Pentacosane	1068.46	235.43	263.54	721.43	166.47	153.94	953.85	158.73	161.03	2	0.8803	0.4282
Hexacosane	35.1532	7.5703	8.3798	23.926	5.353	4.8006	29.7878	5.1039	5.319	2	0.7829	0.4689
Heptacosene	198.08	45.104	43.731	135.315	31.893	36.803	150.537	30.409	25.902	2	0.6556	0.5286
Heptacosane	1304.31	312.14	314.65	1009.25	220.71	237.58	1071.07	210.44	194.1	2	0.3066	0.7389
Octacosane	19.1504	2.9649	3.2784	15.257	2.0965	2.5901	12.4354	1.9989	1.3218	2	1.7999	0.1878
Nonacosene	90.1359	33.621	36.153	92.1441	23.774	30.347	63.2622	22.667	13.806	2	0.448	0.6443
Nonacosane	248.829	66.395	81.772	250.865	46.948	58.279	175.369	44.763	24.779	2	0.8062	0.4588
Triacontane	6.91265	1.8752	2.1665	6.94279	1.326	1.7007	4.8018	1.2642	0.6754	2	0.8196	0.4531
Hentriacontene	272.806	69.611	76.64	244.44	49.223	58.125	270.837	46.932	35.125	2	0.0929	0.9116
Hentriacontane	222.818	59.404	72.553	212.603	42.005	52.004	149.918	40.05	22.79	2	0.7954	0.4634
Tritriacontene	438.227	99.842	37.232	343.868	70.599	87.518	387.851	67.314	62.472	2	0.3077	0.7381
Tritriacontane	48.4264	13.861	22.744	37.2905	9.801	10.107	27.9447	9.345	4.82	2	0.7783	0.4709
Esters
dodedecyl dodecanoate	64.2363	9.2103	5.8602	45.985	6.5127	6.7636	52.5976	6.2096	6.7092	2	1.311	0.2889
Tetradecyl tetradecanoate	1111.6	154.55	89.09	811.57	109.28	104.06	949.91	104.2	121.11	2	1.2953	0.2931
Tetradecyl hexadecanoate	473.653	114.04	138.76	363.754	80.64	75.55	494.492	76.89	73.66	2	0.7417	0.4874
Hexadecyl tetradecanoate	2580.25	398.73	378.67	1854.72	281.94	227.37	2198.59	268.82	312.79	2	1.1452	0.3356
Hexadecyl hexadecanoate	4514.06	1022.7	1337.9	3855.38	723.2	609.1	4650.78	689.5	681.5	2	0.3395	0.7157
Hexadecyl octadecanoate	2973.17	631.49	621.5	2278.64	446.53	465.66	2631.27	425.75	411.42	2	0.4265	0.6578
The mean, se and sem were given for the raw data, statistical analysis was performed with an ANOVA (treatment as the main effect).
