# Supplementary material for: Chemical Profiles of Two Pheromone Glands Are Differentially Regulated by Distinct Mating Factors in Honey Bee Queens (Apis mellifera L.)
Source: PLoS One. 2013 Nov 13;8(11):e78637. doi: 10.1371/journal.pone.0078637 (PMC3827242; doi:10.1371/journal.pone.0078637)
Supplement: Table S2 — Quantities of individual hydrocarbons and esters found in the Dufour's glands of the queens instrumentally inseminated with low or high volume of either saline or semen. (XLSX) [file pone.0078637.s004.xlsx]

## Sheet: Table S2
Table S2: Quantities of individual hydrocarbons and esters found in the Dufour's glands
of the queens instrumentally inseminated with low or high volume of either saline or semen.
	Virg			SA1			SA8			SE1			SE8			ANOVA results
Compound	mean	se	sem	mean	se	sem	mean	se	sem	mean	se	sem	mean	se	sem	df	F	P value
Hydrocarbons
Henicosane	38.9029	6.497	12.616	9.6574	6.1947	2.26	10.0682	5.9309	4.185	9.2452	6.8485	3.357	6.1464	8.3876	2.177	4	4.8618	0.0025
Docosane	21.0152	3.8772	7.5612	6.8677	3.6968	2.4693	4.5965	3.5394	0.9792	7.4064	4.0869	2.5438	4.5035	5.0055	1.3593	4	2.7603	0.0396
Tricosene	63.5098	13.073	22.003	16.0528	12.465	3.502	23.8826	11.934	13.789	19.4115	13.78	6.463	13.5243	16.877	3.927	4	3.5646	0.0135
Tricosane	1091.38	166.73	341.03	209.1	158.97	41.09	207.11	152.2	74.53	231.43	175.75	74.77	210.85	215.25	74.26	4	5.995	0.0006
Tetracosane	22.9611	3.5206	7.3211	5.7149	3.3568	1.4659	4.3567	3.2139	1.0067	4.5201	3.7111	1.1766	4.3694	4.5451	1.0954	4	7.4835	0.0001
Pentacosene	153.465	29.043	59.361	28.861	27.691	6.337	33.956	26.512	15.605	32.445	30.613	9.508	28.249	37.494	9.099	4	5.4907	0.0012
Pentacosane	1073.64	183.09	389.41	155.34	174.57	34.04	130.55	167.14	33.59	172.75	193	61.65	191.46	236.37	85.09	4	7.1585	0.0002
Hexacosane	39.287	7.1049	14.803	8.5631	6.7743	2.611	5.7671	6.4859	1.32	8.5436	7.4892	3.424	6.4418	9.1724	2.322	4	5.3707	0.0013
Heptacosene	109.188	19.334	40.621	18.466	18.434	4.193	18.331	17.649	6.392	20.109	20.38	5.658	22.063	24.96	9.303	4	3.9207	0.0084
Heptacosane	1439.45	247.63	519.75	210.92	236.1	48.01	189.6	226.05	42.32	321.46	261.02	135.13	234.69	319.69	91.31	4	4.8816	0.0025
Octacosane	29.2125	4.7443	9.2412	9.8377	4.5235	2.7694	8.8911	4.3309	1.9183	11.3057	5.0009	2.8896	7.0306	6.1248	1.4367	4	4.4918	0.004
Nonacosene	49.3004	6.6919	13.257	12.3092	6.3805	2.533	11.1217	6.1089	2.774	14.9463	7.0539	4.33	12.5576	8.6392	3.504	4	5.2854	0.0015
Nonacosane	464.031	96.37	177.19	141.125	91.88	50.21	142.065	87.97	51.87	236.17	101.58	81.97	95.419	124.41	41.34	4	2.4113	0.0637
Triacontane	11.8924	2.5847	4.0473	5.8733	2.4644	3.0396	3.7226	2.3595	0.994	6.2678	2.7245	1.7762	2.3613	3.3368	0.904	4	2.118	0.095
Hentriacontene	503.959	99.7	209.16	77.22	95.06	23.62	86.623	91.02	28.15	121.822	105.1	43.63	83.463	128.72	33.68	4	4.7861	0.0028
Hentriacontane	257.608	55.421	81.578	115.372	52.842	54.906	98.194	50.593	33.137	178.368	58.419	56.106	54.38	71.549	24.91	4	2.0887	0.0989
Tritriacontene	984.211	181.78	379.4	193.482	173.32	37.62	186.324	165.94	42.85	311.105	191.61	105.12	168.856	234.68	45.02	4	5.8317	0.0008
Tritriacontane	52.1923	10.662	18.605	19.6922	10.166	8.856	17.8079	9.733	5.104	30.7415	11.239	8.519	8.5332	13.765	3.815	4	2.2413	0.0803
Esters
dodedecyl dodecanoate	49.5533	6.5837	13.31	8.2088	6.2773	3.149	8.4071	6.0101	2.802	7.0988	6.9398	1.385	7.44	8.4995	3.783	4	9.0489	<.0001
Tetradecyl tetradecanoate	801.305	110.66	225.41	117.499	105.51	50.56	127.148	101.02	44.28	101.247	116.65	22.02	120.832	142.86	62.72	4	8.7336	<.0001
Tetradecyl hexadecanoate	475.764	63.612	122.21	55.85	60.652	13.74	100.734	58.069	48.72	87.798	67.053	20.25	81.747	82.123	32.73	4	7.7838	<.0001
Hexadecyl tetradecanoate	1907.85	305.96	645.22	248.4	291.72	119.4	207.27	279.3	54.01	163.51	322.51	31.99	260.77	394.99	158.96	4	7.8528	<.0001
Hexadecyl hexadecanoate	5046.32	694.57	1475.1	717.02	662.25	162.1	703.7	634.05	175.1	789.68	732.14	140.5	803.69	896.69	329.2	4	9.4068	<.0001
Hexadecyl octadecanoate	3600.21	516.9	1102.1	568.97	492.84	110.1	502.22	471.86	93.6	669.56	544.86	155.4	605.22	667.31	211.5	4	8.5981	<.0001
The mean, se and sem were given for the raw data, but the values were log2-transformed prior to statistical analysis with an ANOVA (treatment as the main effect).
