# Supplementary material for: Chemical Profiles of Two Pheromone Glands Are Differentially Regulated by Distinct Mating Factors in Honey Bee Queens (Apis mellifera L.)
Source: PLoS One. 2013 Nov 13;8(11):e78637. doi: 10.1371/journal.pone.0078637 (PMC3827242; doi:10.1371/journal.pone.0078637)
Supplement: Table S4 — Information for the ten most abundant ions (m/z and intensities) for each of the unknown compounds found in the mandibular gland extracts of the queens instrumentally inseminated with low or high volume of either saline or semen. (XLSX) [file pone.0078637.s006.xlsx]

## Sheet: Table S4
Table S4: Information for the ten most abundant ions (m/z and intensities) for each of the unknown compounds
found in the mandibular gland extracts of the queens instrumentally inseminated with low or high volume of either saline or semen.
Compound	Retention Time		Peak 1	Peak 2	Peak 3	Peak 4	Peak 5	Peak 6	Peak 7	Peak 8	Peak 9	Peak 10
Unk 1	12.34	m/z	239	112	254	241	73	43	240	256	255	45
		Intensity	999	123	754	92	291	75	223	70	178	63
Unk 2	13.34	m/z	117	41	43	44	75	42	73	129	173	55
		Intensity	999	289	828	256	774	200	554	196	372	157
Unk 3	16.23	m/z	117	125	73	132	75	95	43	199	166	197
		Intensity	999	459	756	354	661	351	618	253	510	214
Unk 4	18.05	m/z	117	44	73	41	43	55	75	147	199	42
		Intensity	999	314	915	305	821	304	648	249	478	215
Unk 5	18.28	m/z	147	287	73	55	75	43	95	148	81	103
		Intensity	999	262	693	192	461	152	354	151	288	130
Unk 6	20.56	m/z	131	81	73	55	75	132	211	121	147	93
		Intensity	999	185	902	121	429	120	390	117	302	112
Unk 7	21.03	m/z	73	189	294	75	205	295	293	147	308	43
		Intensity	999	290	752	222	513	217	444	212	323	207
Unk 8	22.74	m/z	217	191	73	204	218	75	129	132	147	219
		Intensity	999	229	813	220	470	186	458	169	250	163
Unk 9	23.44	m/z	75	108	43	55	73	143	81	155	269	95
		Intensity	999	286	708	268	687	248	389	247	296	226
Unk 10	24.65	m/z	204	217	73	43	191	44	147	129	205	206
		Intensity	999	195	559	147	457	116	226	97	203	83
Unk 11	25.55	m/z	73	121	211	93	117	212	147	301	75	374
		Intensity	999	188	670	135	602	127	351	126	240	118
Unk 12	25.86	m/z	117	343	73	147	75	44	253	314	43	118
		Intensity	999	158	468	138	288	123	206	116	171	109
Unk 13	26.23	m/z	73	75	211	44	117	121	147	41	43	93
		Intensity	999	287	652	229	622	212	381	163	331	140
Unk 14	26.75	m/z	73	81	103	286	75	243	204	129	147	123
		Intensity	999	154	679	150	338	132	267	124	166	114
Unk 15	27.8	m/z	73	316	315	135	147	81	225	55	75	129
		Intensity	999	252	927	171	561	148	406	147	344	144
Unk 16	31.14	m/z	43	147	44	342	73	299	41	40	42	227
		Intensity	999	282	964	266	812	255	460	192	331	189
